# Supplementary material for: Lettowia, a new genus of Vernonieae from East Africa (Asteraceae)
Source: PhytoKeys. 2013 Jul 19;(25):47–53. doi: 10.3897/phytokeys.25.5556 (PMC3819129; doi:10.3897/phytokeys.25.5556)
Supplement: XML Treatment for Lettowia nyassae [file phytokeys.25.5556-treatment2.xml]

<!DOCTYPE tp:taxon-treatment
  PUBLIC "-//TaxonX//DTD Taxonomic Treatment Publishing DTD v0 20100105//EN" "tax-treatment-NSO.dtd">
<tp:taxon-treatment xmlns:tp="http://www.plazi.org/taxpub"><tp:treatment-meta><mixed-citation publication-type="journal"><person-group><name><surname>Robinson</surname><given-names>Harold</given-names></name><name><surname>Skvarla</surname><given-names>John J.</given-names></name></person-group><article-title><italic>Lettowia</italic>, a new genus of Vernonieae from East Africa (Asteraceae)</article-title><source>PhytoKeys</source><day>19</day><month>7</month><year>2013</year><volume>2013</volume><issue>25</issue><fpage>47</fpage><lpage>53</lpage><pub-id pub-id-type="doi">10.3897/phytokeys.25.5556</pub-id></mixed-citation></tp:treatment-meta><tp:nomenclature><tp:taxon-name>
                        <tp:taxon-name-part taxon-name-part-type="genus">Lettowia</tp:taxon-name-part>
                        <tp:taxon-name-part taxon-name-part-type="species">nyassae</tp:taxon-name-part>
                        <object-id xmlns:xlink="http://www.w3.org/1999/xlink" xlink:type="simple">urn:lsid:ipni.org:names:77130233-1</object-id>
                        <object-id xmlns:xlink="http://www.w3.org/1999/xlink" xlink:type="simple">http://species-id.net/wiki/Lettowia_nyassae</object-id>
                    </tp:taxon-name><tp:taxon-authority>(Oliv.) H. Rob.</tp:taxon-authority><tp:taxon-status xmlns:xlink="http://www.w3.org/1999/xlink" xlink:type="simple">comb. nov.</tp:taxon-status><xref ref-type="fig" rid="F1">Figs 1</xref><xref ref-type="fig" rid="F2">, 2A, B</xref><tp:nomenclature-citation-list><tp:nomenclature-citation><tp:taxon-name>Vernonia nyassae</tp:taxon-name><comment> Oliver in J.D. Hooker, Icon. Pl. 14(2): 36, t. 1349B. 1881. Type: Tanzania, Higher plateau north of Lake Nyassa, <italic>Thomson s.n.</italic> (K, photo in <xref ref-type="bibr" rid="B11">Smith 1971</xref>: 65–67, fig. 45A–E).</comment></tp:nomenclature-citation></tp:nomenclature-citation-list></tp:nomenclature><tp:treatment-sec sec-type="Distribution"><title>Distribution.</title><p>The species occurs primarily in the area of southwestern Tanzania north of lake Nyassa, and also in eastern Zambia, Ndola, Oct 1906, <!--PageBreak--><!--PageBreak--><italic>C.F.E. Allen 363 </italic> (SRGH). <xref ref-type="bibr" rid="B11">Smith (1971)</xref> cited an outlying population of <italic><tp:taxon-name>Vernonia nyassae</tp:taxon-name></italic> in Transvaal (<italic>Codd &amp; Winter 3291</italic>, K). Examination of the voucher specimen at Kew shows that it belongs to <italic><tp:taxon-name>Vernonia thodei</tp:taxon-name></italic> Phillips (now in <italic><tp:taxon-name>Pseudopegolettia</tp:taxon-name></italic> H. Rob., Skvarla &amp; Funk, in prep.), a totally distinct entity with a different non-lophate form of pollen.</p><p><xref ref-type="bibr" rid="B7">Jeffrey (1988)</xref> cited a specimen of <italic><tp:taxon-name>Vernonia nyassae</tp:taxon-name></italic> from the region T4, <italic>Bally 7496</italic>, from Ugalla R. (K), which is “smaller than specimens from T7 in all floral parts; it may be simply depauperate, or may indicate a populational difference.”</p><p><xref ref-type="bibr" rid="B11">Smith (1971)</xref> cited the following specimens as seen from within the range of the species: <bold>Tanzania:</bold> Sao Hill, 6200 feet, Feb 1959, <italic>A.M. Watermeyer 32</italic> (K). Mbeya Distr., Slopes of Mbeya Mt., 9000 feet, 25 Sep 1936, <italic>B.D. Burtt 6331</italic> (K). Southern Highlands Prov., Njombe Distr., Elton Plateau, 8500 feet, 6 Oct 1954, <italic>R.L. Willan 172</italic> (K). Near Njombe, 2100 m, 17 Jan 1957, <italic>H.M. Richards 7874</italic> (K). <bold>Zambia:</bold> Highlands, Ndola, Oct 1906, <italic>C.F.E. Allen 363</italic> (SRGH).</p></tp:treatment-sec><tp:treatment-sec sec-type="Specimen examined"><title>Specimen examined.</title><p>Tanzania, Nyassa Hochland, Station Kyimbila, Rmubya Braubuligebirge, 1300–1500 m Seehöhe, 25 Nov 1907, <italic>A. Stolz 103</italic> (US).</p></tp:treatment-sec><tp:treatment-sec sec-type="Habitat"><title>Habitat.</title><p>Evidently in savannah areas.</p></tp:treatment-sec><tp:treatment-sec><!--Section generated to contain objects referenced in tp:taxon-treatment.--><fig id="F1" position="float" orientation="portrait"><label>Figure 1.</label><caption><p>Herbarium specimen of <italic><tp:taxon-name>Lettowia nyassae</tp:taxon-name></italic> (Oliv.) H. Rob. &amp; Skvarla (<italic>A. Stolz 103</italic>, US).</p></caption><graphic xmlns:xlink="http://www.w3.org/1999/xlink" xlink:href="PhytoKeys-025-047-g001.jpg" position="float" orientation="portrait" xlink:type="simple"/></fig><fig id="F2" position="float" orientation="portrait"><label>Figure 2.</label><caption><p><bold>A–F</bold> SEM of pollen. <bold>A–B</bold> <italic><tp:taxon-name>Lettowia nyassae</tp:taxon-name></italic> (Oliv.) H. Rob. &amp; Skvarla (<italic>A. Stolz 103</italic>, US) <bold>A</bold> View with a pore <bold>B</bold> Surface lacking pores <bold>C–F</bold> <italic><tp:taxon-name>Vernoniastrum nestor</tp:taxon-name></italic> (S. Moore) H. Rob. (Burundi, Prov. Burundi, Gihofi (Mosso), 20 May 1980, <italic>Reekmans 9185</italic>, US) <bold>C</bold> View with a pore <bold>D</bold> Surface lacking pores <bold>E</bold> Closer view of lacuna with a pore <bold>F</bold> Closer view of surface without pores showing extra rows of baculae.</p></caption><graphic xmlns:xlink="http://www.w3.org/1999/xlink" xlink:href="PhytoKeys-025-047-g002.jpg" position="float" orientation="portrait" xlink:type="simple"/></fig></tp:treatment-sec><ref-list><ref id="B11"><mixed-citation xmlns:xlink="http://www.w3.org/1999/xlink" xlink:type="simple"><person-group><name name-style="western"><surname>Smith</surname><given-names>CE</given-names></name></person-group> (<year>1971</year>) <source>Observations on Stengelioid Species of <italic>Vernonia</italic>. Agricultural Handbook No. 396, U. S. Department of Agriculture, i–iv, 1–87.</source></mixed-citation></ref><ref id="B7"><mixed-citation xmlns:xlink="http://www.w3.org/1999/xlink" xlink:type="simple"><person-group><name name-style="western"><surname>Jeffrey</surname><given-names>C</given-names></name></person-group> (<year>1988</year>) <article-title>The Vernonieae in East Tropical Africa.</article-title><source>Kew Bulletin</source><volume>43</volume> (<issue>2</issue>): <fpage>195</fpage>-<lpage>277</lpage>. doi: <ext-link ext-link-type="uri" xlink:href="http://dx.doi.org/10.2307/4113734" xlink:type="simple">10.2307/4113734</ext-link></mixed-citation></ref></ref-list></tp:taxon-treatment>
